# Supplementary material for: Pathological variants in TOP3A cause distinct disorders of mitochondrial and nuclear genome stability
Source: EMBO Mol Med. 2023 Apr 4;15(5):e16775. doi: 10.15252/emmm.202216775 (PMC10165364; doi:10.15252/emmm.202216775)
Supplement: Supplementary file 3 — Source Data for Expanded View [file EMMM-15-e16775-s005.zip]

Archive with 24 entries (20 files):
- Figure_EV2/
- Figure_EV2/Figure_EV2A.pdf
- Figure_EV2/Figure_EV2A.tsv
- Figure_EV2/Figure_EV2B.pdf
- Figure_EV2/Figure_EV2B.tsv
- Figure_EV3/
- Figure_EV3/Figure_EV3C.tif
- Figure_EV4/
- Figure_EV4/Figure_EV4A_TOP3A_long_exp.tif
- Figure_EV4/Figure_EV4A_TOP3A_short_exp.tif
- Figure_EV4/Figure_EV4A_actin.tif
- Figure_EV4/Figure_EV4B.tif
- Figure_EV4/Figure_EV4C.tif
- Figure_EV4/Figure_EV4D.tif
- Figure_EV4/Figure_EV4E.tif
- Figure_EV5/
- Figure_EV5/Figure_EV5A.tif
- Figure_EV5/Figure_EV5B.tif
- __MACOSX/._Figure_EV3
- __MACOSX/Figure_EV3/._Figure_EV2A.pdf
- __MACOSX/Figure_EV3/._Figure_EV2A.tsv
- __MACOSX/Figure_EV3/._Figure_EV2B.pdf
- __MACOSX/Figure_EV3/._Figure_EV2B.tsv
- __MACOSX/Figure_EV3/._Figure_EV3C.tif
