# Supplementary material for: Pathological variants in TOP3A cause distinct disorders of mitochondrial and nuclear genome stability
Source: EMBO Mol Med. 2023 Apr 4;15(5):e16775. doi: 10.15252/emmm.202216775 (PMC10165364; doi:10.15252/emmm.202216775)
Supplement: Supplementary file 5 — Source Data for Figure 2 [file EMMM-15-e16775-s007.zip]

Archive with 29 entries (28 files):
- Figure_2/
- Figure_2/Figure_2G.tsv
- __MACOSX/Figure_2/._Figure_2G.tsv
- Figure_2/Figure_2F.tsv
- __MACOSX/Figure_2/._Figure_2F.tsv
- Figure_2/Figure_2D.tsv
- __MACOSX/Figure_2/._Figure_2D.tsv
- Figure_2/Figure_2E.tsv
- __MACOSX/Figure_2/._Figure_2E.tsv
- Figure_2/Figure_2A_P2.png
- __MACOSX/Figure_2/._Figure_2A_P2.png
- Figure_2/Figure_2A_P6.png
- __MACOSX/Figure_2/._Figure_2A_P6.png
- Figure_2/Figure_2D.pdf
- __MACOSX/Figure_2/._Figure_2D.pdf
- Figure_2/.DS_Store
- __MACOSX/Figure_2/._.DS_Store
- Figure_2/Figure_2E.pdf
- __MACOSX/Figure_2/._Figure_2E.pdf
- Figure_2/Figure_2G.pdf
- __MACOSX/Figure_2/._Figure_2G.pdf
- Figure_2/Figure_2F.pdf
- __MACOSX/Figure_2/._Figure_2F.pdf
- Figure_2/Figure_2A_P4.png
- __MACOSX/Figure_2/._Figure_2A_P4.png
- Figure_2/Figure_2C.tif
- __MACOSX/Figure_2/._Figure_2C.tif
- Figure_2/Figure_2A_P3-1.png
- __MACOSX/Figure_2/._Figure_2A_P3-1.png
