# Supplementary material for: Pathological variants in TOP3A cause distinct disorders of mitochondrial and nuclear genome stability
Source: EMBO Mol Med. 2023 Apr 4;15(5):e16775. doi: 10.15252/emmm.202216775 (PMC10165364; doi:10.15252/emmm.202216775)
Supplement: Supplementary file 6 — Source Data for Figure 3 [file EMMM-15-e16775-s004.zip]

Archive with 15 entries (14 files):
- Figure_3/
- Figure_3/Figure_3C_beta_actin.tif
- __MACOSX/Figure_3/._Figure_3C_beta_actin.tif
- Figure_3/Figure_3D.xlsx
- __MACOSX/Figure_3/._Figure_3D.xlsx
- Figure_3/Figure_3E.tif
- __MACOSX/Figure_3/._Figure_3E.tif
- Figure_3/Figure_3C_HA.tif
- __MACOSX/Figure_3/._Figure_3C_HA.tif
- Figure_3/Figure_3F.tif
- __MACOSX/Figure_3/._Figure_3F.tif
- Figure_3/Figure_3A.gel
- __MACOSX/Figure_3/._Figure_3A.gel
- Figure_3/Figure_3B.gel
- __MACOSX/Figure_3/._Figure_3B.gel
