# Supplementary material for: Pathological variants in TOP3A cause distinct disorders of mitochondrial and nuclear genome stability
Source: EMBO Mol Med. 2023 Apr 4;15(5):e16775. doi: 10.15252/emmm.202216775 (PMC10165364; doi:10.15252/emmm.202216775)
Supplement: Supplementary file 6 — Source Data for Figure 3 [file EMMM-15-e16775-s004.zip › Figure_3/Figure_3D.xlsx]

## Sheet: Sheet1
Figure 3D
	Relative mtDNA copynumber
	1	2	3	4
untransfected	0.802078	1.05876	1.01164	1.12749
TOP3A siRNA	0.236423	0.243417	0.237763	0.280013
TOP3A siRNA + TOP3A WT	1.15072	1.02563	0.767589	0.831337
TOP3A siRNA + Leu37Val	1.02993	0.864819	0.836962	0.905183
TOP3A siRNA + Ala95Val	0.928298	0.749474	1.18171
TOP3A siRNA + Met100Val	1.00093	0.965173	0.704008	0.882878
TOP3A siRNA + Arg103Gln	0.198272	0.47124	0.469673	0.516509
TOP3A siRNA + Ala176Val	0.694724	0.610916	0.67616	0.668624
TOP3A siRNA + Arg558Trp	0.320518	0.366118	0.346261	0.377846
TOP3A siRNA + Met575Val	0.642181	0.729514	0.594395	0.751878
TOP3A siRNA + Ser810*	0.419852	0.394262	0.619067	0.837383
