# Supplementary material for: Pathological variants in TOP3A cause distinct disorders of mitochondrial and nuclear genome stability
Source: EMBO Mol Med. 2023 Apr 4;15(5):e16775. doi: 10.15252/emmm.202216775 (PMC10165364; doi:10.15252/emmm.202216775)
Supplement: Supplementary file 7 — Source Data for Figure 4 [file EMMM-15-e16775-s001.zip]

Archive with 25 entries (24 files):
- Figure_4/
- Figure_4/Figure_4D.tif
- __MACOSX/Figure_4/._Figure_4D.tif
- Figure_4/Figure_4F.tif
- __MACOSX/Figure_4/._Figure_4F.tif
- Figure_4/Figure_4B.tif
- __MACOSX/Figure_4/._Figure_4B.tif
- Figure_4/.DS_Store
- __MACOSX/Figure_4/._.DS_Store
- Figure_4/Figure_4C.tif
- __MACOSX/Figure_4/._Figure_4C.tif
- Figure_4/Figure_4G.tiff
- __MACOSX/Figure_4/._Figure_4G.tiff
- Figure_4/Figure_4A.png
- __MACOSX/Figure_4/._Figure_4A.png
- Figure_4/Figure_4E.tiff
- __MACOSX/Figure_4/._Figure_4E.tiff
- Figure_4/Figure_4H.tiff
- __MACOSX/Figure_4/._Figure_4H.tiff
- Figure_4/Figure_4K.xlsx
- __MACOSX/Figure_4/._Figure_4K.xlsx
- Figure_4/Figure_4J.tif
- __MACOSX/Figure_4/._Figure_4J.tif
- Figure_4/Figure_4I.tif
- __MACOSX/Figure_4/._Figure_4I.tif
