# Supplementary material for: Pathological variants in TOP3A cause distinct disorders of mitochondrial and nuclear genome stability
Source: EMBO Mol Med. 2023 Apr 4;15(5):e16775. doi: 10.15252/emmm.202216775 (PMC10165364; doi:10.15252/emmm.202216775)
Supplement: Supplementary file 7 — Source Data for Figure 4 [file EMMM-15-e16775-s001.zip › Figure_4/Figure_4K.xlsx]

## Sheet: Sheet1
Figure 4K
	% of protein bound
TOP3A (fmol)	WT			Leu37Val					Ala95Val			Met100Val					Arg103Gln			Ala176Val				Arg558Trp				Met575Val						Ser810*
0	1.135	1.825	6.045	12.038	25.025	13.501	10.054	18.246	1.135	1.825	6.045	21.007	10.101	6.154	6.706	19.16	0.984	0.918	18.556	4.935	4.19	2.667	6.107	3.18	24.079	19.038	5.527	8.48	10.343	9.064	14.992	4.348	2.963	3.54	2.897	3.381
25	7.83	34.107	95.11	8.112	18.224	22.677	19.726	23.509	3.449	52.919	57.421	31.328	21.868	42.796	78.515	61.082	79.203	83.355	74.7	15.057	29.744	8.388	11.049	61.28	54.806	29.214	10.945	20.407	16.818	10.399	24.408	4.009	5.189	81.397	99.33	6.057
50	50.947	86.948	97.358	18.02	25.109	29.794	26.941	24.321	30.58	72.246	76.414	30.286	38.544	89.492	96.442	58.909	91.22	87.337	89.509	21.421	33.366	27.843	18.278	75.272	68.807	41.65	28.381	28.262	16.542	16.562	27.633	5.159	7.62	94.883	99.832	36.301
75	97.044	99.214	98.283	13.434	21.115	27.087	24.064	25.597	63.053	90.037	99.131	53.468	95.918	98.632	99.798	85.782	92.654	93.755	91.523	92.03	44.196	95.775	29.619	90.751	81.48	73.178	64.422	41.18	22.777	19.637	30.206	7.429	8.52	99.482	99.855	87.074
100	96.493	99.543	98.069	15.925	22.59	26.53	24.546	28.916	98.834	98.456	97.713	99.513	99.978	99.489	99.966	96.047	91.926	94.051	93.789	93.759	89.919	93.354	77.082	95.438	97.217	77.215	93.352	41.756	23.255	20.356	38.017	9.542	10.58	99.164	98.075	99.597
250	99.8	99.839	99.731	20.299	31.263	41.158	29.113	27.482	61.846	99.157	97.67	99.857	99.609	99.649	99.948	99.763	93.13	95.748	93.136	97.232	98.748	99.598	90.176	99.927	99.511	100	99.369	31.166	27.534	21.582	46.976	15.076	12.793	99.833	97.326	92.851
