# Supplementary material for: Pathological variants in TOP3A cause distinct disorders of mitochondrial and nuclear genome stability
Source: EMBO Mol Med. 2023 Apr 4;15(5):e16775. doi: 10.15252/emmm.202216775 (PMC10165364; doi:10.15252/emmm.202216775)
Supplement: Supplementary file 8 — Source Data for Figure 5 [file EMMM-15-e16775-s008.zip]

Archive with 21 entries (20 files):
- Figure_5/
- Figure_5/Figure_5A.tif
- __MACOSX/Figure_5/._Figure_5A.tif
- Figure_5/Figure_5C.tif
- __MACOSX/Figure_5/._Figure_5C.tif
- Figure_5/Figure_5B.tif
- __MACOSX/Figure_5/._Figure_5B.tif
- Figure_5/Figure_5F.tif
- __MACOSX/Figure_5/._Figure_5F.tif
- Figure_5/Figure_5G.tif
- __MACOSX/Figure_5/._Figure_5G.tif
- Figure_5/Figure_5E.tif
- __MACOSX/Figure_5/._Figure_5E.tif
- Figure_5/Figure_5D.tif
- __MACOSX/Figure_5/._Figure_5D.tif
- Figure_5/Figure_5J.xlsx
- __MACOSX/Figure_5/._Figure_5J.xlsx
- Figure_5/Figure_5I.tif
- __MACOSX/Figure_5/._Figure_5I.tif
- Figure_5/Figure_5H.tif
- __MACOSX/Figure_5/._Figure_5H.tif
