# Supplementary material for: Pathological variants in TOP3A cause distinct disorders of mitochondrial and nuclear genome stability
Source: EMBO Mol Med. 2023 Apr 4;15(5):e16775. doi: 10.15252/emmm.202216775 (PMC10165364; doi:10.15252/emmm.202216775)
Supplement: Supplementary file 8 — Source Data for Figure 5 [file EMMM-15-e16775-s008.zip › Figure_5/Figure_5J.xlsx]

## Sheet: Sheet1
Figure 5J
	% of relaxed/nicked DNA
TOP3A (pmol)	WT				Leu37Val			Ala95Val			Met100Val			Arg103Gln			Ala176Val			Arg558Trp			Met575Val			Ser810*
0	8.40933	3.90455	2.8356	27.1469	11.3406	6.83272	8.22468	4.77594	6.28498	6.64504	4.32041	7.94803	18.9782	5.86811	8.7038	9.34127	21.5848	20.9169	17.2101	18.977	6.90292	3.21076	13.1881	7.22384	3.54371	6.65736	5.22759	14.5435
0.1	8.29269	5.87883	4.79959	43.5261	8.54749	8.24689	9.79768	4.09278	6.70774	4.86113	4.66603	6.68559	20.5806	5.75542	8.73238	4.47422	17.6347	21.1746	18.4442	17.1781	11.3837	4.60006	12.089	5.53492	4.44381	6.30904	7.20343	8.35661
0.3	18.3238	11.4411	3.89304	36.0869	7.87896	7.50068	10.2124	4.10159	8.90959	6.45246	13.342	13.2632	30.3259	5.28596	11.853	3.62017	17.0742	21.4409	18.4733	11.1776	11.5832	8.26665	6.61765	5.31713	3.60092	6.12912	5.50596	8.69658
1	47.3512	32.3687	49.02	33.9151	8.01166	7.55852	10.5105	6.02311	5.97248	5.78996	15.5047	15.9601	16.7833	6.95836	10.3066	5.29627	17.5901	21.2115	17.9088	14.2266	11.3254	3.99771	12.5984	5.22336	4.10439	9.74334	4.73184	7.58552
3	79.5254	63.6993	73.7667	76.2389	9.21306	16.1001	12.3441	5.55653	8.39603	8.43011	33.4274	41.3062	28.9429	19.064	12.8693	13.9461	19.9147	17.2	19.5825	13.8486	12.3288	6.22124	11.734	5.50768	3.52604	7.28031	6.42942	11.0807
