# Supplementary material for: Pathological variants in TOP3A cause distinct disorders of mitochondrial and nuclear genome stability
Source: EMBO Mol Med. 2023 Apr 4;15(5):e16775. doi: 10.15252/emmm.202216775 (PMC10165364; doi:10.15252/emmm.202216775)
Supplement: Supplementary file 9 — Source Data for Figure 6 [file EMMM-15-e16775-s010.zip]

Archive with 28 entries (27 files):
- Figure_6/
- __MACOSX/._Figure_6
- Figure_6/Figure_6L.tif
- __MACOSX/Figure_6/._Figure_6L.tif
- Figure_6/Figure_6J.tif
- __MACOSX/Figure_6/._Figure_6J.tif
- Figure_6/.DS_Store
- __MACOSX/Figure_6/._.DS_Store
- Figure_6/Figure_6I.tif
- __MACOSX/Figure_6/._Figure_6I.tif
- Figure_6/Figure_6H.tif
- __MACOSX/Figure_6/._Figure_6H.tif
- Figure_6/Figure_6M.xlsx
- __MACOSX/Figure_6/._Figure_6M.xlsx
- Figure_6/Figure_6E.tif
- __MACOSX/Figure_6/._Figure_6E.tif
- Figure_6/Figure_6D.tif
- __MACOSX/Figure_6/._Figure_6D.tif
- Figure_6/Figure_6F.tif
- __MACOSX/Figure_6/._Figure_6F.tif
- Figure_6/Figure_6G.tif
- __MACOSX/Figure_6/._Figure_6G.tif
- Figure_6/Figure_6K.xlsx
- __MACOSX/Figure_6/._Figure_6K.xlsx
- Figure_6/Figure_6C.tif
- __MACOSX/Figure_6/._Figure_6C.tif
- Figure_6/Figure_6B.tif
- __MACOSX/Figure_6/._Figure_6B.tif
