# Supplementary material for: Pathological variants in TOP3A cause distinct disorders of mitochondrial and nuclear genome stability
Source: EMBO Mol Med. 2023 Apr 4;15(5):e16775. doi: 10.15252/emmm.202216775 (PMC10165364; doi:10.15252/emmm.202216775)
Supplement: Supplementary file 9 — Source Data for Figure 6 [file EMMM-15-e16775-s010.zip › Figure_6/Figure_6M.xlsx]

## Sheet: Sheet1
Figure 6M
	Reaction completion %
Replicate	WT	Leu37Val	Ala95Val	Met100Val	Met575Val	Arg558Trp	Leu37Val + Ala95Val	Met100Val + Met575Val	Met100Va + Arg558Trp
1	71.3389	-3.20769	23.5863	82.4412	32.2876	27.3049	11.7914	52.8776	48.5167
2	31.5646	10.5674	32.9688	68.7055	16.5642	19.9151	7.79986	31.2146	36.1616
3	89.9237	-1.00191	40.6086	85.9539	6.68262	20.4577	9.89412	54.8557	74.4872
