# Supplementary material for: Pathological variants in TOP3A cause distinct disorders of mitochondrial and nuclear genome stability
Source: EMBO Mol Med. 2023 Apr 4;15(5):e16775. doi: 10.15252/emmm.202216775 (PMC10165364; doi:10.15252/emmm.202216775)
Supplement: Supplementary file 9 — Source Data for Figure 6 [file EMMM-15-e16775-s010.zip › Figure_6/Figure_6K.xlsx]

## Sheet: Sheet1
Figure 6K
	Reaction completion %
TOP3A (fmol)	WT			Leu37Val		Ala95Val			Met100Val			Arg103Gln					Ala176Val				Arg558Trp			Met575Val					Ser810*
0	0	0	0	0	0	0	0	0	0	0	0	0	0	0	0	0	0	0	0	0	0	0	0	0	0	0	0	0	0	0	0
12.5	26.7	30.7	64.3	4.6	3.4	26.9	24.6	16.3	31.6	31.2	23.8	37.9	1.8	37.4	16.3	33.7	3.9	-1.2	0	4.5	5.4	4	21.9	3.7	-0.7	3.6	0.3	9.6	55.7	33.8	47.8
50	44.7	56.7	83	6.7	0.1	52.1	42.1	28.8	59.7	45.4	79.5	54.2	8.8	78.8	34	66.1	10.6	-0.3	0.3	-4.3	20.1	8.8	36.2	2.8	0.7	1	1.2	13.4	82.1	63	70.8
200	86.6	82.5	91.8	3.8	-2.5	84.6	71.4	57.3	85.7	74.8	93.7	79.5	42.3	92.1	65.2	93.8	27.6	-3	-0.2	-2.4	31.7	24.1	57.1	32	7.3	-2.5	5.5	35.4	92.6	82.8	84.3
800	74.3	94.3	93.5	-4.3	-1.3	99.6	94.6	68.7	98.2	67	98.9	86.2	71.4	98.9	82.8	98.1	57.6	2.9		1.3	95	54	86.9	36.2	7.9	73.9	8.1	8.2	92	87.4	85.4
